# Supplementary material for: Stevewoodia minutum, a new genus and species of Scolytidae (Coleoptera) from the West Indies. Studies on West Indian Scolytidae (Coleoptera) 6
Source: Zookeys. 2010 Sep 17;(56):45–8. doi: 10.3897/zookeys.56.517 (PMC3088326; doi:10.3897/zookeys.56.517)
Supplement: XML Treatment for Stevewoodia [file zookeys.56.517-treatment1.xml]

<!DOCTYPE tp:taxon-treatment
  PUBLIC "-//TaxonX//DTD Taxonomic Treatment Publishing DTD v0 20100105//EN" "tax-treatment-NSO.dtd">
<tp:taxon-treatment xmlns:tp="http://www.plazi.org/taxpub"><tp:treatment-meta><mixed-citation publication-type="journal"><person-group><name><surname>E. Bright</surname><given-names>Donald</given-names></name></person-group><article-title><italic>Stevewoodia minutum</italic>, a new genus and species of Scolytidae (Coleoptera) from the West Indies. Studies on West Indian Scolytidae (Coleoptera) 6</article-title><source>Zookeys</source><day>17</day><month>9</month><year>2010</year><volume>2010</volume><issue>56</issue><fpage>45</fpage><lpage>48</lpage><pub-id pub-id-type="doi">10.3897/zookeys.56.517</pub-id></mixed-citation></tp:treatment-meta><tp:nomenclature><tp:taxon-name>
                    	<tp:taxon-name-part taxon-name-part-type="genus">Stevewoodia</tp:taxon-name-part>
                    	<object-id xmlns:xlink="http://www.w3.org/1999/xlink" xlink:type="simple">urn:lsid:zoobank.org:act:31734B9E-0632-4122-971B-BB90DB3EA281</object-id>
                    </tp:taxon-name><tp:taxon-status xmlns:xlink="http://www.w3.org/1999/xlink" xlink:type="simple">gen. n.</tp:taxon-status></tp:nomenclature><tp:treatment-sec sec-type="Diagnosis"><title>Diagnosis.</title><p>With the character states of <tp:taxon-name>Micracini</tp:taxon-name> (<xref ref-type="bibr" rid="B2">Wood 1982</xref>) but differs by the 5-segmented antennal funicle, by the solid antennal club with the sutures not visible, and by the very small and slender body which is 0.75–0.85 mm in length, 3.1 times longer than wide. Additional generic characters are included in the species description.</p></tp:treatment-sec><tp:treatment-sec sec-type="Type species"><title>Type species:</title><p><tp:taxon-name>Stevewoodia minutum</tp:taxon-name> Bright, sp. n.</p></tp:treatment-sec><tp:treatment-sec sec-type="Comments"><title>Comments:</title><p>This genus is named in honor of the late Steven L. Wood, Monte L. Bean Life Science Museum, Brigham Young University, Provo, Utah, USA, the preeminent authority on the systematics and taxonomy of the <tp:taxon-name>Scolytidae</tp:taxon-name>. Dr. Wood was my major professor while I was a graduate student at Brigham Young University many years ago, and remained a valued colleague until his death in July 2009.</p></tp:treatment-sec><ref-list><ref id="B2"><mixed-citation xmlns:xlink="http://www.w3.org/1999/xlink" xlink:type="simple"><person-group><name name-style="western"><surname>Wood</surname><given-names>SL</given-names></name></person-group> (<year>1982</year>) <article-title>The bark and ambrosia beetles of North and Central America (Coleoptera: Scolytidae), a taxonomic monograph.</article-title><source>Great Basin Naturalist Memoirs</source> Number <volume>6</volume>, <lpage>1359</lpage>pp.</mixed-citation></ref></ref-list></tp:taxon-treatment>
